# Supplementary material for: Growth and fatty acid characterization of microalgae isolated from municipal waste-treatment systems and the potential role of algal-associated bacteria in feedstock production
Source: PeerJ. 2016 Mar 7;4:e1780. doi: 10.7717/peerj.1780 (PMC4793327; doi:10.7717/peerj.1780)
Supplement: Supplemental Information 1 [file peerj-04-1780-s001.txt]

Strain ID	Treatment	Replicate	Growth rate (d^-1)
B1N	Heterotrophic 14 mM Glucose	R1	0.6618
B1N	Heterotrophic 14 mM Glucose	R2	0.973
B1N	Heterotrophic 14 mM Glucose	R3	0.3414
B1N	Heterotrophic 3 mM Acetate	R1	0.1116
B1N	Heterotrophic 3 mM Acetate	R2	0.4687
B1N	Heterotrophic 3 mM Acetate	R3	0.1617
B1N	Mixotrophic 14 mM Glucose	R1	0.6298
B1N	Mixotrophic 14 mM Glucose	R2	0.8447
B1N	Mixotrophic 14 mM Glucose	R3	0.5958
B1N	Mixotrophic 3 mM Acetate	R1	0.631
B1N	Mixotrophic 3 mM Acetate	R2	0.485
B1N	Mixotrophic 3 mM Acetate	R3	0.5283
B1N	Photoautotrophic growth	R1	0.7669
B1N	Photoautotrophic growth	R2	0.7226
B1N	Photoautotrophic growth	R3	0.6154
B2H	Heterotrophic 14 mM Glucose	R1	0.5799
B2H	Heterotrophic 14 mM Glucose	R2	0.3641
B2H	Heterotrophic 14 mM Glucose	R3	0.1438
B2H	Heterotrophic 3 mM Acetate	R1	-0.2615
B2H	Heterotrophic 3 mM Acetate	R2	-0.3657
B2H	Heterotrophic 3 mM Acetate	R3	-0.1474
B2H	Mixotrophic 14 mM Glucose	R1	0.9329
B2H	Mixotrophic 14 mM Glucose	R2	1.0986
B2H	Mixotrophic 14 mM Glucose	R3	1.0773
B2H	Mixotrophic 3 mM Acetate	R1	0.7371
B2H	Mixotrophic 3 mM Acetate	R2	0.8673
B2H	Mixotrophic 3 mM Acetate	R3	0.6846
B2H	Photoautotrophic growth	R1	0.4880
B2H	Photoautotrophic growth	R2	0.7843
B2H	Photoautotrophic growth	R3	0.8487
C1U	Heterotrophic 14 mM Glucose	R1	0.9562
C1U	Heterotrophic 14 mM Glucose	R2	0.3704
C1U	Heterotrophic 14 mM Glucose	R3	0.8871
C1U	Heterotrophic 3 mM Acetate	R1	0.4829
C1U	Heterotrophic 3 mM Acetate	R2	0.501
C1U	Heterotrophic 3 mM Acetate	R3	0.5143
C1U	Mixotrophic 14 mM Glucose	R1	0.9279
C1U	Mixotrophic 14 mM Glucose	R2	0.8243
C1U	Mixotrophic 14 mM Glucose	R3	0.6496
C1U	Mixotrophic 3 mM Acetate	R1	0.8921
C1U	Mixotrophic 3 mM Acetate	R2	0.6994
C1U	Mixotrophic 3 mM Acetate	R3	0.9791
C1U	Photoautotrophic growth	R1	0.5855
C1U	Photoautotrophic growth	R2	0.5689
C1U	Photoautotrophic growth	R3	0.4713
C3N	Heterotrophic 14 mM Glucose	R1	0.6618
C3N	Heterotrophic 14 mM Glucose	R2	0.973
C3N	Heterotrophic 14 mM Glucose	R3	0.3413
C3N	Heterotrophic 3 mM Acetate	R1	0.1116
C3N	Heterotrophic 3 mM Acetate	R2	0.4687
C3N	Heterotrophic 3 mM Acetate	R3	0.1617
C3N	Mixotrophic 14 mM Glucose	R1	0.6298
C3N	Mixotrophic 14 mM Glucose	R2	0.8447
C3N	Mixotrophic 14 mM Glucose	R3	0.558
C3N	Mixotrophic 3 mM Acetate	R1	0.631
C3N	Mixotrophic 3 mM Acetate	R2	0.485
C3N	Mixotrophic 3 mM Acetate	R3	0.5293
C3N	Photoautotrophic growth	R1	0.7669
C3N	Photoautotrophic growth	R2	0.7226
C3N	Photoautotrophic growth	R3	0.6154
C4C	Heterotrophic 14 mM Glucose	R1	1.1256
C4C	Heterotrophic 14 mM Glucose	R2	1.1685
C4C	Heterotrophic 14 mM Glucose	R3	1.0986
C4C	Heterotrophic 3 mM Acetate	R1	0.3031
C4C	Heterotrophic 3 mM Acetate	R2	0.2366
C4C	Heterotrophic 3 mM Acetate	R3	0.0981
C4C	Mixotrophic 14 mM Glucose	R1	2.1355
C4C	Mixotrophic 14 mM Glucose	R2	1.7899
C4C	Mixotrophic 14 mM Glucose	R3	1.9011
C4C	Mixotrophic 3 mM Acetate	R1	0.7408
C4C	Mixotrophic 3 mM Acetate	R2	0.8234
C4C	Mixotrophic 3 mM Acetate	R3	1.1612
C4C	Photoautotrophic growth	R1	0.675
C4C	Photoautotrophic growth	R2	0.6841
C4C	Photoautotrophic growth	R3	1.0345
C5C	Heterotrophic 14 mM Glucose	R1	1.0517
C5C	Heterotrophic 14 mM Glucose	R2	1.0551
C5C	Heterotrophic 14 mM Glucose	R3	1.4897
C5C	Heterotrophic 3 mM Acetate	R1	0.8188
C5C	Heterotrophic 3 mM Acetate	R2	0.8959
C5C	Heterotrophic 3 mM Acetate	R3	0.6931
C5C	Mixotrophic 14 mM Glucose	R1	1.2776
C5C	Mixotrophic 14 mM Glucose	R2	1.4100
C5C	Mixotrophic 14 mM Glucose	R3	1.2168
C5C	Mixotrophic 3 mM Acetate	R1	1.1198
C5C	Mixotrophic 3 mM Acetate	R2	1.3614
C5C	Mixotrophic 3 mM Acetate	R3	1.2327
C5C	Photoautotrophic growth	R1	0.7592
C5C	Photoautotrophic growth	R2	0.4377
C5C	Photoautotrophic growth	R3	0.5354
C6C	Heterotrophic 14 mM Glucose	R1	0.9431
C6C	Heterotrophic 14 mM Glucose	R2	0.8714
C6C	Heterotrophic 14 mM Glucose	R3	0.9885
C6C	Heterotrophic 3 mM Acetate	R1	0.6445
C6C	Heterotrophic 3 mM Acetate	R2	0.6984
C6C	Heterotrophic 3 mM Acetate	R3	0.6038
C6C	Mixotrophic 14 mM Glucose	R1	1.3885
C6C	Mixotrophic 14 mM Glucose	R2	1.3254
C6C	Mixotrophic 14 mM Glucose	R3	1.4102
C6C	Mixotrophic 3 mM Acetate	R1	1.9113
C6C	Mixotrophic 3 mM Acetate	R2	1.1128
C6C	Mixotrophic 3 mM Acetate	R3	1.1697
C6C	Photoautotrophic growth	R1	0.4810
C6C	Photoautotrophic growth	R2	0.7516
C6C	Photoautotrophic growth	R3	0.5291
D1N	Heterotrophic 14 mM Glucose	R1	0.755
D1N	Heterotrophic 14 mM Glucose	R2	0.6709
D1N	Heterotrophic 14 mM Glucose	R3	0.6931
D1N	Heterotrophic 3 mM Acetate	R1	1.1433
D1N	Heterotrophic 3 mM Acetate	R2	0.993
D1N	Heterotrophic 3 mM Acetate	R3	1.015
D1N	Mixotrophic 14 mM Glucose	R1	1.2345
D1N	Mixotrophic 14 mM Glucose	R2	1.1394
D1N	Mixotrophic 14 mM Glucose	R3	1.5406
D1N	Mixotrophic 3 mM Acetate	R1	1.1881
D1N	Mixotrophic 3 mM Acetate	R2	1.2024
D1N	Mixotrophic 3 mM Acetate	R3	1.18
D1N	Photoautotrophic growth	R1	0.3222
D1N	Photoautotrophic growth	R2	0.4549
D1N	Photoautotrophic growth	R3	0.6385
E1H	Heterotrophic 14 mM Glucose	R1	0.1463
E1H	Heterotrophic 14 mM Glucose	R2	0.1463
E1H	Heterotrophic 14 mM Glucose	R3	0.1118
E1H	Heterotrophic 3 mM Acetate	R1	0.1144
E1H	Heterotrophic 3 mM Acetate	R2	0.0845
E1H	Heterotrophic 3 mM Acetate	R3	0.0567
E1H	Mixotrophic 14 mM Glucose	R1	0.6365
E1H	Mixotrophic 14 mM Glucose	R2	0.5112
E1H	Mixotrophic 14 mM Glucose	R3	0.7702
E1H	Mixotrophic 3 mM Acetate	R1	0.6378
E1H	Mixotrophic 3 mM Acetate	R2	0.3959
E1H	Mixotrophic 3 mM Acetate	R3	0.4963
E1H	Photoautotrophic growth	R1	0.9548
E1H	Photoautotrophic growth	R2	0.8551
E1H	Photoautotrophic growth	R3	0.6118
E2C	Heterotrophic 14 mM Glucose	R1	0.4581
E2C	Heterotrophic 14 mM Glucose	R2	0.5493
E2C	Heterotrophic 14 mM Glucose	R3	0.6365
E2C	Heterotrophic 3 mM Acetate	R1	0.6020
E2C	Heterotrophic 3 mM Acetate	R2	0.6931
E2C	Heterotrophic 3 mM Acetate	R3	0.6931
E2C	Mixotrophic 14 mM Glucose	R1	0.7876
E2C	Mixotrophic 14 mM Glucose	R2	0.8451
E2C	Mixotrophic 14 mM Glucose	R3	1.2776
E2C	Mixotrophic 3 mM Acetate	R1	0.4957
E2C	Mixotrophic 3 mM Acetate	R2	0.6010
E2C	Mixotrophic 3 mM Acetate	R3	0.6762
E2C	Photoautotrophic growth	R1	0.6457
E2C	Photoautotrophic growth	R2	1.1513
E2C	Photoautotrophic growth	R3	0.5009
E3N	Heterotrophic 14 mM Glucose	R1	-0.0758
E3N	Heterotrophic 14 mM Glucose	R2	-0.1142
E3N	Heterotrophic 14 mM Glucose	R3	-0.1537
E3N	Heterotrophic 3 mM Acetate	R1	-0.0987
E3N	Heterotrophic 3 mM Acetate	R2	-0.1677
E3N	Heterotrophic 3 mM Acetate	R3	-0.1081
E3N	Mixotrophic 14 mM Glucose	R1	0.408
E3N	Mixotrophic 14 mM Glucose	R2	0.4569
E3N	Mixotrophic 14 mM Glucose	R3	0.3519
E3N	Mixotrophic 3 mM Acetate	R1	0.6405
E3N	Mixotrophic 3 mM Acetate	R2	0.5686
E3N	Mixotrophic 3 mM Acetate	R3	0.409
E3N	Photoautotrophic growth	R1	0.5493
E3N	Photoautotrophic growth	R2	0.8595
E3N	Photoautotrophic growth	R3	0.8524
M1H	Heterotrophic 14 mM Glucose	R1	0.0207
M1H	Heterotrophic 14 mM Glucose	R2	0.0582
M1H	Heterotrophic 14 mM Glucose	R3	0.0222
M1H	Heterotrophic 3 mM Acetate	R1	0.2128
M1H	Heterotrophic 3 mM Acetate	R2	0.2577
M1H	Heterotrophic 3 mM Acetate	R3	0.238
M1H	Mixotrophic 14 mM Glucose	R1	1.0986
M1H	Mixotrophic 14 mM Glucose	R2	0.5108
M1H	Mixotrophic 14 mM Glucose	R3	0.5493
M1H	Mixotrophic 3 mM Acetate	R1	1.8806
M1H	Mixotrophic 3 mM Acetate	R2	0.8157
M1H	Mixotrophic 3 mM Acetate	R3	1.4722
M1H	Photoautotrophic growth	R1	0.7662
M1H	Photoautotrophic growth	R2	1.3371
M1H	Photoautotrophic growth	R3	0.5493
S1B	Heterotrophic 14 mM Glucose	R1	-0.0705
S1B	Heterotrophic 14 mM Glucose	R2	-0.0391
S1B	Heterotrophic 14 mM Glucose	R3	-0.1149
S1B	Heterotrophic 3 mM Acetate	R1	0.6609
S1B	Heterotrophic 3 mM Acetate	R2	0.5148
S1B	Heterotrophic 3 mM Acetate	R3	0.2695
S1B	Mixotrophic 14 mM Glucose	R1	0.6738
S1B	Mixotrophic 14 mM Glucose	R2	0.6874
S1B	Mixotrophic 14 mM Glucose	R3	0.5222
S1B	Mixotrophic 3 mM Acetate	R1	1.1168
S1B	Mixotrophic 3 mM Acetate	R2	0.5697
S1B	Mixotrophic 3 mM Acetate	R3	0.8959
S1B	Photoautotrophic growth	R1	0.5993
S1B	Photoautotrophic growth	R2	0.4514
S1B	Photoautotrophic growth	R3	0.5297
S2N	Heterotrophic 14 mM Glucose	R1	0.5617
S2N	Heterotrophic 14 mM Glucose	R2	0.6931
S2N	Heterotrophic 14 mM Glucose	R3	0.226
S2N	Heterotrophic 3 mM Acetate	R1	0.2037
S2N	Heterotrophic 3 mM Acetate	R2	0.071
S2N	Heterotrophic 3 mM Acetate	R3	0.054
S2N	Mixotrophic 14 mM Glucose	R1	0.8217
S2N	Mixotrophic 14 mM Glucose	R2	1.0019
S2N	Mixotrophic 14 mM Glucose	R3	1.0558
S2N	Mixotrophic 3 mM Acetate	R1	0.9281
S2N	Mixotrophic 3 mM Acetate	R2	1.0797
S2N	Mixotrophic 3 mM Acetate	R3	0.752
S2N	Photoautotrophic growth	R1	0.6931
S2N	Photoautotrophic growth	R2	0.9163
S2N	Photoautotrophic growth	R3	0.5981
S3N	Heterotrophic 14 mM Glucose	R1	0.5596
S3N	Heterotrophic 14 mM Glucose	R2	0.2428
S3N	Heterotrophic 14 mM Glucose	R3	0.5493
S3N	Heterotrophic 3 mM Acetate	R1	0.4924
S3N	Heterotrophic 3 mM Acetate	R2	0.2877
S3N	Heterotrophic 3 mM Acetate	R3	0.3348
S3N	Mixotrophic 14 mM Glucose	R1	1.0658
S3N	Mixotrophic 14 mM Glucose	R2	1.0949
S3N	Mixotrophic 14 mM Glucose	R3	0.8959
S3N	Mixotrophic 3 mM Acetate	R1	0.7474
S3N	Mixotrophic 3 mM Acetate	R2	0.9414
S3N	Mixotrophic 3 mM Acetate	R3	0.7027
S3N	Photoautotrophic growth	R1	0.6609
S3N	Photoautotrophic growth	R2	0.4581
S3N	Photoautotrophic growth	R3	0.3583
S4N	Heterotrophic 14 mM Glucose	R1	-0.2054
S4N	Heterotrophic 14 mM Glucose	R2	-0.2878
S4N	Heterotrophic 14 mM Glucose	R3	-0.2838
S4N	Heterotrophic 3 mM Acetate	R1	-0.0534
S4N	Heterotrophic 3 mM Acetate	R2	-0.1733
S4N	Heterotrophic 3 mM Acetate	R3	-0.0757
S4N	Mixotrophic 14 mM Glucose	R1	0.68697
S4N	Mixotrophic 14 mM Glucose	R2	0.2938
S4N	Mixotrophic 14 mM Glucose	R3	0.30791
S4N	Mixotrophic 3 mM Acetate	R1	0.97353
S4N	Mixotrophic 3 mM Acetate	R2	0.97196
S4N	Mixotrophic 3 mM Acetate	R3	0.98382
S4N	Photoautotrophic growth	R1	0.98435
S4N	Photoautotrophic growth	R2	0.9808
S4N	Photoautotrophic growth	R3	0.6609
S5N	Heterotrophic 14 mM Glucose	R1	0.0911
S5N	Heterotrophic 14 mM Glucose	R2	0.0992
S5N	Heterotrophic 14 mM Glucose	R3	0.0521
S5N	Heterotrophic 3 mM Acetate	R1	0.1152
S5N	Heterotrophic 3 mM Acetate	R2	0.2169
S5N	Heterotrophic 3 mM Acetate	R3	0.1547
S5N	Mixotrophic 14 mM Glucose	R1	0.5763
S5N	Mixotrophic 14 mM Glucose	R2	0.9359
S5N	Mixotrophic 14 mM Glucose	R3	0.8339
S5N	Mixotrophic 3 mM Acetate	R1	0.8313
S5N	Mixotrophic 3 mM Acetate	R2	0.7065
S5N	Mixotrophic 3 mM Acetate	R3	0.8829
S5N	Photoautotrophic growth	R1	0.6264
S5N	Photoautotrophic growth	R2	0.8764
S5N	Photoautotrophic growth	R3	0.6719
S6H	Heterotrophic 14 mM Glucose	R1	-0.0592
S6H	Heterotrophic 14 mM Glucose	R2	-0.0626
S6H	Heterotrophic 14 mM Glucose	R3	-0.0554
S6H	Heterotrophic 3 mM Acetate	R1	0.1144
S6H	Heterotrophic 3 mM Acetate	R2	0.0845
S6H	Heterotrophic 3 mM Acetate	R3	0.0567
S6H	Mixotrophic 14 mM Glucose	R1	0.3660
S6H	Mixotrophic 14 mM Glucose	R2	0.8755
S6H	Mixotrophic 14 mM Glucose	R3	0.3466
S6H	Mixotrophic 3 mM Acetate	R1	0.4904
S6H	Mixotrophic 3 mM Acetate	R2	0.4581
S6H	Mixotrophic 3 mM Acetate	R3	0.6931
S6H	Photoautotrophic growth	R1	0.3710
S6H	Photoautotrophic growth	R2	0.7458
S6H	Photoautotrophic growth	R3	0.3466
S7H	Heterotrophic 14 mM Glucose	R1	0.0542
S7H	Heterotrophic 14 mM Glucose	R2	0.0317
S7H	Heterotrophic 14 mM Glucose	R3	0.0356
S7H	Heterotrophic 3 mM Acetate	R1	0.0191
S7H	Heterotrophic 3 mM Acetate	R2	0.037
S7H	Heterotrophic 3 mM Acetate	R3	0.0063
S7H	Mixotrophic 14 mM Glucose	R1	0.8291
S7H	Mixotrophic 14 mM Glucose	R2	1.9924
S7H	Mixotrophic 14 mM Glucose	R3	0.4041
S7H	Mixotrophic 3 mM Acetate	R1	0.449
S7H	Mixotrophic 3 mM Acetate	R2	1.5581
S7H	Mixotrophic 3 mM Acetate	R3	0.3866
S7H	Photoautotrophic growth	R1	0.1592
S7H	Photoautotrophic growth	R2	0.3446
S7H	Photoautotrophic growth	R3	0.1592
S8C	Heterotrophic 14 mM Glucose	R1	0.0967
S8C	Heterotrophic 14 mM Glucose	R2	0.1225
S8C	Heterotrophic 14 mM Glucose	R3	0.2621
S8C	Heterotrophic 3 mM Acetate	R1	0.0125
S8C	Heterotrophic 3 mM Acetate	R2	0.0114
S8C	Heterotrophic 3 mM Acetate	R3	0.0598
S8C	Mixotrophic 14 mM Glucose	R1	0.7249
S8C	Mixotrophic 14 mM Glucose	R2	1.2920
S8C	Mixotrophic 14 mM Glucose	R3	0.9562
S8C	Mixotrophic 3 mM Acetate	R1	0.8746
S8C	Mixotrophic 3 mM Acetate	R2	0.8706
S8C	Mixotrophic 3 mM Acetate	R3	0.6571
S8C	Photoautotrophic growth	R1	0.4722
S8C	Photoautotrophic growth	R2	0.9847
S8C	Photoautotrophic growth	R3	0.6020
S9C	Heterotrophic 14 mM Glucose	R1	0.2248
S9C	Heterotrophic 14 mM Glucose	R2	0.3861
S9C	Heterotrophic 14 mM Glucose	R3	0.1189
S9C	Heterotrophic 3 mM Acetate	R1	0.3187
S9C	Heterotrophic 3 mM Acetate	R2	0.4122
S9C	Heterotrophic 3 mM Acetate	R3	0.2387
S9C	Mixotrophic 14 mM Glucose	R1	0.6055
S9C	Mixotrophic 14 mM Glucose	R2	0.7902
S9C	Mixotrophic 14 mM Glucose	R3	0.7322
S9C	Mixotrophic 3 mM Acetate	R1	0.8959
S9C	Mixotrophic 3 mM Acetate	R2	0.6807
S9C	Mixotrophic 3 mM Acetate	R3	0.7520
S9C	Photoautotrophic growth	R1	0.4581
S9C	Photoautotrophic growth	R2	0.6675
S9C	Photoautotrophic growth	R3	0.5726
