# Supplementary material for: Growth and fatty acid characterization of microalgae isolated from municipal waste-treatment systems and the potential role of algal-associated bacteria in feedstock production
Source: PeerJ. 2016 Mar 7;4:e1780. doi: 10.7717/peerj.1780 (PMC4793327; doi:10.7717/peerj.1780)
Supplement: Supplemental Information 2 [file peerj-04-1780-s002.txt]

Colour Legend	Strain ID	Photoauto	Mixo-Glucose	Mixo-Acetate	Hetero-Glucose	Hetero-Acetate
Crimson	B1N	0.7016	0.6901	0.5481	0.6587	0.247333333
Crimson	B2H	0.707	1.0363	0.763	0.3626	0
Green	C1U	0.5419	0.8006	0.856866667	0.7379	0.4994
Green	C3N	0.701633333	0.6775	0.548433333	0.6587	0.247333333
Green	C4C	0.7979	1.9422	0.9085	1.1309	0.2126
Green	C5C	0.5774	1.3015	1.238	1.1988	0.8026
Green	C6C	0.5872	1.3747	1.3979	0.9343	0.6489
Blueviolet	D1N	0.4719	1.3048	1.1902	0.7063	1.0504
Brown	E1H	0.8072	0.6393	0.51	0.1348	0.0852
Brown	E2C	0.766	0.9701	0.591	0.548	0.6627
Brown	E3N	0.7537	0.4056	0.5394	0	0
Darkcyan	M1H	0.8842	0.7196	1.3895	0.0337	0.2362
Black	S1B	0.5268	0.6278	0.8608	0	0.481733333
Black	S2N	0.7358	0.9598	0.9199	0.4936	0.1096
Black	S4N	0.8754	0.4296	0.9764	0	0
Black	S3N	0.7249	1.0189	0.7972	0.4506	0.3716
Black	S5N	0.4924	0.782	0.8069	0.0808	0.1623
Black	S6H	0.4878	0.5294	0.5472	0	0.0852
Black	S7H	0.221	1.0752	0.7979	0.0405	0.0208
Black	S8C	0.6863	0.991	0.8008	0.1604	0.0279
Black	S9C	0.5661	0.7093	0.7762	0.2433	0.3232
