# Supplementary material for: Growth and fatty acid characterization of microalgae isolated from municipal waste-treatment systems and the potential role of algal-associated bacteria in feedstock production
Source: PeerJ. 2016 Mar 7;4:e1780. doi: 10.7717/peerj.1780 (PMC4793327; doi:10.7717/peerj.1780)
Supplement: Supplemental Information 3 [file peerj-04-1780-s003.txt]

Strain ID	PC 1	PC 2	PC 3	PC 4	PC 5	PC 6	PC 7	PC 8	PC 9	PC 10	PC 11
C1U*	-0.16093	-0.55281	-0.38332	-0.53701	0.001102	-1.36E-15	-0.71111	-0.37616	-0.32628	-0.55005	-0.062766
S1B*	-0.81767	-2.5537	0.22957	1.8625	-0.77664	-1.63E-14	0.80489	0.61978	-0.92962	0.26174	0.034992
D1N*	-0.28608	0.051461	-0.3601	-0.27519	0.0058009	-9.16E-16	-0.61127	-0.21226	-0.0011436	0.062213	0.034732
S2N*	-0.39499	-0.73202	-1.3902	-2.796	0.44892	3.6611	2.3872	0.64293	0.1925	0.087164	0.00020837
S3N*	-0.19469	-0.38984	-0.37705	-0.46639	0.0023693	-1.25E-15	-0.68418	-0.33196	-0.23859	-0.38492	-0.03647
M1H	-0.83583	-1.8693	-0.22713	2.1165	-1.471	-3.35E-14	1.2831	-0.65957	0.51949	-0.0013516	0.11273
S6H*	-0.26128	-0.068296	-0.3647	-0.32708	0.0048697	-1.00E-15	-0.63105	-0.24475	-0.065581	-0.059128	0.01541
S4N	-0.21217	-0.30544	-0.37381	-0.42983	0.0030256	-1.17E-15	-0.67024	-0.30907	-0.19318	-0.29941	-0.022853
S5N*	-0.27173	-0.017813	-0.36276	-0.30521	0.0052622	-9.44E-16	-0.62271	-0.23105	-0.038418	-0.0079781	0.023555
B1N*	-0.59211	-2.2665	0.42915	0.80923	0.15488	5.25E-15	-0.17236	1.4757	-1.9483	0.37738	-0.045199
C3N*	-0.23139	-0.21263	-0.37025	-0.38961	0.0037473	-1.11E-15	-0.6549	-0.28389	-0.14324	-0.20537	-0.007878
E1H*	-0.21698	-0.2822	-0.37292	-0.41976	0.0032063	-1.17E-15	-0.6664	-0.30276	-0.18067	-0.27586	-0.019103
S7H*	-0.20863	-0.32249	-0.37447	-0.43721	0.002893	-1.19E-15	-0.67305	-0.31369	-0.20235	-0.31668	-0.025604
C4C	-0.37304	0.47137	-0.34397	-0.093255	0.0090662	-5.83E-16	-0.54189	-0.098372	0.2248	0.48768	0.10248
C5C	7.5494	-1.0184	-0.83309	0.78203	0.96137	2.23E-14	0.18377	-0.030252	0.083116	0.055547	0.029439
S8C	-0.40864	0.64324	-0.33737	-0.018789	0.010403	-4.45E-16	-0.51349	-0.051756	0.31727	0.66182	0.13022
C6C	0.52992	2.2495	0.58216	0.19203	-1.6601	-3.69E-14	0.071165	1.7775	0.38651	-0.74052	0.082767
E2C	1.1455	1.9715	3.3604	-0.92507	-1.5349	-3.68E-14	1.2615	-1.4481	-1.7755	0.38001	-0.023973
S9C	0.6235	2.2677	0.59951	0.20382	-1.6868	-3.74E-14	0.091362	1.8116	0.38711	-0.76592	0.0079749
B2H	-0.5129	1.1467	-0.31803	0.19933	0.014317	-8.38E-17	-0.43032	0.084786	0.58815	1.1719	0.21144
C2H	-1.215	3.754	-1.0965	2.8399	3.0351	0.50332	1.1828	-0.4898	-0.82513	-0.46325	-0.0022795
E3N	0.22387	1.9464	-0.0418	0.50582	-0.41825	-9.08E-15	-0.1253	0.7166	0.83727	1.2264	-0.27927
D1N	-0.44121	-1.1283	-0.62812	1.6851	-1.603	-3.79E-14	1.1859	-1.6036	1.4008	-0.33417	-0.12368
E1H	-0.23091	-0.21493	-0.37034	-0.39061	0.0037294	-1.11E-15	-0.65528	-0.28452	-0.14448	-0.2077	-0.0082488
S2N	-0.75405	-2.0887	2.7802	0.70074	2.0571	5.02E-14	-0.12461	1.6859	0.97414	-0.1044	-0.048542
S5N	-0.11361	0.31077	-0.36262	-0.11088	0.051785	3.60E-16	-0.53604	-0.15491	0.17101	0.4196	-0.16065
S3N	-0.2703	-0.024745	-0.36303	-0.30821	0.0052083	-9.72E-16	-0.62386	-0.23293	-0.042147	-0.015001	0.022437
S6H	-0.25524	-0.097466	-0.36582	-0.33972	0.0046428	-1.03E-15	-0.63587	-0.25266	-0.081276	-0.088684	0.010703
S7H	-0.4941	-0.18983	-1.3547	-2.1148	0.76149	-4.1645	2.2416	0.50603	0.069504	0.020639	-9.23E-05
B1N	-0.080802	-0.29583	3.7602	-0.83648	1.5964	3.61E-14	0.24041	-1.1333	1.1106	-0.21818	0.050313
C3N	-0.2379	-0.18116	-0.36904	-0.37598	0.003992	-1.08E-15	-0.6497	-0.27536	-0.12631	-0.17348	-0.0028006
