# Supplementary material for: Growth and fatty acid characterization of microalgae isolated from municipal waste-treatment systems and the potential role of algal-associated bacteria in feedstock production
Source: PeerJ. 2016 Mar 7;4:e1780. doi: 10.7717/peerj.1780 (PMC4793327; doi:10.7717/peerj.1780)
Supplement: Supplemental Information 4 [file peerj-04-1780-s004.txt]

Strain ID	PC 1	PC 2	PC 3	PC 4	PC 5	PC 6	PC 7	PC 8	PC 9	PC 10	PC 11	PC 12	PC 13	PC 14
C1U*	-0.54768	-0.073479	-0.070197	-0.41713	0.27711	0.0078608	-0.020772	-0.21867	-0.58116	0.63309	-0.034648	0.10906	0.25151	-0.0083927
S1B*	-0.21949	-0.76248	-0.5541	0.90741	-0.29948	-0.12106	0.12028	-1.0572	1.0035	0.17712	-0.2785	-0.26447	-0.023686	-0.031206
D1N*	0.014476	-0.85871	-1.3105	3.321	-0.214	-0.1603	-0.98568	-1.1014	2.6263	0.74902	-0.028559	-0.13383	-0.12279	0.040547
S2N*	-0.46706	-1.5922	-0.49181	-1.0078	-3.5447	2.497	0.66381	2.5283	0.96411	0.58748	0.048469	0.012953	-0.0025398	-2.92E-05
S3N*	-0.32022	-0.79437	-0.19848	-0.28365	-0.19272	0.0095438	-0.015465	-0.45904	-0.30413	-0.54892	-0.18109	-0.061243	0.083896	0.014393
M1H	-0.4262	-0.45847	-0.1387	-0.34585	0.026197	0.0087596	-0.017938	-0.34704	-0.43321	0.0018323	-0.11286	0.01811	0.16199	0.0037763
S6H*	-0.22925	-1.0827	-0.24978	-0.23027	-0.38063	0.010217	-0.013342	-0.55517	-0.19332	-1.0217	-0.23966	-0.12936	0.01686	0.023507
S4N	-0.35882	-0.67205	-0.17671	-0.3063	-0.113	0.0092582	-0.016365	-0.41825	-0.35113	-0.34836	-0.15625	-0.032347	0.11234	0.010527
S5N*	-0.10231	-0.27339	-0.13999	-0.46841	0.031406	-0.01898	0.0018604	-0.3822	-0.40199	0.10446	0.11289	0.26418	-0.21275	0.025106
B1N*	-0.32282	-0.78613	-0.19701	-0.28518	-0.18735	0.0095245	-0.015525	-0.45629	-0.30729	-0.53541	-0.17942	-0.059296	0.085812	0.014133
C3N*	-0.27191	-0.9475	-0.22572	-0.2553	-0.29252	0.0099012	-0.014337	-0.5101	-0.24528	-0.79999	-0.2122	-0.097418	0.048293	0.019233
E1H*	-0.33169	-0.75804	-0.19201	-0.29038	-0.16904	0.009459	-0.015732	-0.44692	-0.31809	-0.48936	-0.17371	-0.052661	0.092342	0.013245
S7H*	-0.32638	-0.77484	-0.195	-0.28727	-0.18	0.0094982	-0.015608	-0.45253	-0.31163	-0.5169	-0.17713	-0.05663	0.088436	0.013776
C4C	-0.89191	-0.096268	-0.15222	-1.5945	4.0293	1.998	0.94069	1.0923	2.1229	-0.55384	0.0074092	-0.017567	-0.010549	1.51E-05
C5C	-0.60655	0.11311	-0.036994	-0.45168	0.39872	0.0074252	-0.022146	-0.15645	-0.65287	0.93903	0.0032563	0.15314	0.29489	-0.01429
S8C	0.72558	1.5862	-0.54277	1.5707	0.91995	-0.021297	1.0707	1.6643	-1.7334	0.79176	-0.84054	-1.1206	-0.22997	0.056067
C6C	-0.0008651	-0.54452	-0.18966	-0.42188	-0.1501	-0.019483	0.0047364	-0.47663	-0.29354	-0.34845	0.065637	0.20854	-0.29315	0.034806
E2C	0.53496	-0.28554	-1.0154	2.2197	0.89071	0.4665	-3.6934	2.1596	-0.972	-0.70057	0.35629	0.36389	0.080562	-0.020951
S9C	-0.45405	-0.034942	-0.40829	0.71855	0.18046	-0.11686	0.10878	-0.78707	0.66419	1.3395	-0.126	-0.083064	0.15067	-0.052185
B2H	-0.64582	0.23759	-0.014844	-0.47472	0.47985	0.0071346	-0.023062	-0.11495	-0.70071	1.1431	0.028543	0.18255	0.32383	-0.018225
C2H	-3.4264	6.5536	1.1725	-0.89406	-1.121	0.25839	-1.4795	-0.34646	0.80076	-0.43061	-0.15399	-0.17735	-0.035044	0.0056537
E3N	-0.17024	0.77023	0.022318	-0.722	0.63267	-0.040085	0.0086425	-0.10044	-0.73309	1.6783	0.45352	0.64905	-0.25569	0.0107
D1N	7.7046	2.9525	-1.5147	-0.94754	-0.39202	0.2815	0.17713	-0.39372	0.55416	-0.23555	0.071382	0.094608	0.16162	0.0016845
E1H	0.42057	-0.3433	-0.23885	-0.32482	-0.092881	0.033688	-0.036008	-0.25804	-0.43699	-0.34979	-0.29944	-0.26097	-0.43035	-0.18772
S2N	0.41639	-0.56656	1.9641	-0.068909	-0.033851	-0.037616	0.022566	-0.31821	-0.17302	-0.052491	1.9284	-1.0555	0.030593	-0.00089152
S5N	-1.2469	2.0181	-0.63387	3.145	-0.28058	-0.56427	3.3141	0.67346	-0.27062	-1.0143	0.56563	0.65574	0.11288	-0.026256
S3N	-0.15657	-0.61747	-0.34505	-1.7092	-0.13984	-4.4889	-0.063698	2.0686	1.367	0.0033123	-0.021674	-0.036758	0.0086601	-4.39E-05
S6H	-0.36824	-0.6422	-0.1714	-0.31183	-0.093544	0.0091885	-0.016585	-0.4083	-0.36261	-0.29941	-0.15018	-0.025294	0.11928	0.0095834
S7H	0.24657	-0.19005	-0.15875	-0.57049	-0.027542	-0.045974	0.022013	-0.44948	-0.33358	0.044012	0.31447	0.48244	-0.60335	0.049145
B1N	2.1039	-0.69216	6.5449	1.1866	0.01612	-0.0041954	0.018683	0.39432	0.42192	0.020888	-0.57807	0.34224	0.006407	0.00049043
C3N	-0.27557	-0.38387	-0.14102	-0.39988	0.022233	-0.0038558	-0.0088462	-0.3663	-0.41525	0.032646	-0.011983	0.12792	-0.010995	0.013801
