# Supplementary material for: Growth and fatty acid characterization of microalgae isolated from municipal waste-treatment systems and the potential role of algal-associated bacteria in feedstock production
Source: PeerJ. 2016 Mar 7;4:e1780. doi: 10.7717/peerj.1780 (PMC4793327; doi:10.7717/peerj.1780)
Supplement: Supplemental Information 5 [file peerj-04-1780-s005.txt]

Strain ID	PC 1	PC 2	PC 3	PC 4	PC 5	PC 6	PC 7	PC 8	PC 9	PC 10	PC 11	PC 12	PC 13	PC 14	PC 15	PC 16	PC 17	PC 18	PC 19	PC 20
C1U*	-0.5964	-0.49989	-0.52853	-0.91944	-2.2325	3.8552	1.6109	2.0938	1.0512	0.40407	0.2942	0.15939	0.00024135	1.70E-06	1.63E-06	2.38E-16	2.82E-16	1.50E-16	-2.14E-16	2.16E-16
S1B*	-0.6133	-0.48225	-0.38377	-0.56336	-0.030496	-0.015901	-0.076951	-0.20239	-0.37849	-0.20451	-0.046147	-0.64397	-0.025058	-0.00077739	0.00082473	-2.75E-16	1.71E-16	-1.83E-16	-4.76E-17	-4.77E-17
D1N*	0.50002	-0.45414	-0.54652	-0.87994	-0.37281	-0.098494	-0.68152	-2.9321	3.4344	0.93657	0.50774	0.26778	-0.10232	-7.32E-05	0.00016474	3.56E-16	5.87E-16	-1.41E-16	4.24E-16	9.10E-17
S2N*	-0.4962	-0.43685	-0.3592	-0.23076	-0.052025	-0.01171	-0.051659	-0.20407	-0.34825	-0.16545	-0.25448	-0.26745	-0.019707	-0.0027456	-0.0012457	-1.64E-16	8.76E-17	-8.56E-17	-1.99E-17	-3.39E-17
S3N*	-0.56322	-0.46461	-0.37559	-0.41449	0.0048556	0.0029871	-0.10041	-0.17652	-0.34922	-0.18274	-0.13017	-0.47781	-0.021015	0.0014033	0.0044981	-2.48E-16	2.26E-16	-2.38E-16	-7.54E-17	-4.77E-17
M1H	-1.4794	10.059	1.3448	0.14382	0.049375	-0.018994	0.058762	0.18598	0.48256	-0.014709	-0.54884	-0.30645	-4.70E-05	-2.42E-08	6.68E-08	3.07E-15	-1.97E-15	3.77E-16	-2.70E-16	-5.36E-17
S6H*	-0.91054	1.07	-0.2069	-1.1713	0.0032227	-0.076539	-0.16647	-0.34192	-0.48583	-2.9283	2.4799	1.1926	0.00028804	2.46E-08	-1.15E-07	4.46E-16	2.54E-16	-1.55E-16	-3.81E-16	-4.36E-16
S4N	-0.63117	-0.48917	-0.38752	-0.61411	-0.027211	-0.01654	-0.08081	-0.20214	-0.38311	-0.21047	-0.014363	-0.70142	-0.025874	-0.00047711	0.0011406	-3.03E-16	1.71E-16	-1.97E-16	-4.76E-17	-6.16E-17
S5N*	-0.61229	-0.48185	-0.38356	-0.56049	-0.030682	-0.015865	-0.076733	-0.20241	-0.37823	-0.20418	-0.047945	-0.64073	-0.025012	-0.00079437	0.00080687	-2.75E-16	1.71E-16	-1.83E-16	-4.76E-17	-4.77E-17
B1N*	-0.49937	-0.43808	-0.35986	-0.23976	-0.051443	-0.011823	-0.052343	-0.20402	-0.34906	-0.1665	-0.24884	-0.27764	-0.019851	-0.0026923	-0.0011897	-1.64E-16	8.76E-17	-8.56E-17	-1.99E-17	-3.39E-17
C3N*	-0.49937	-0.43808	-0.35986	-0.23976	-0.051443	-0.011823	-0.052343	-0.20402	-0.34906	-0.1665	-0.24884	-0.27764	-0.019851	-0.0026923	-0.0011897	-1.64E-16	8.76E-17	-8.56E-17	-1.99E-17	-3.39E-17
E1H*	-0.70047	-0.66963	-0.5879	-2.0197	1.8065	-2.6322	3.1904	1.8373	1.15	0.49051	-0.026158	0.33226	0.00034624	2.62E-06	2.58E-06	-4.77E-16	-1.90E-16	8.44E-16	-3.81E-16	3.55E-17
S7H*	-0.56741	-0.46446	-0.37414	-0.43303	-0.038933	-0.014259	-0.06704	-0.20305	-0.36664	-0.1892	-0.12779	-0.49643	-0.022961	-0.0015487	1.34E-05	-2.48E-16	1.43E-16	-1.55E-16	-4.76E-17	-4.77E-17
C4C	-0.32726	-0.37631	-0.3274	0.19477	-0.080099	-0.006507	-0.018937	-0.20385	-0.31256	-0.11609	-0.52251	0.2159	-0.021137	0.030241	-0.013106	-1.16E-16	1.15E-16	-1.83E-16	6.34E-17	-7.55E-17
C5C	12.295	0.98487	-0.064564	-0.59765	-0.042105	-0.026199	0.015549	0.29054	-0.33316	-0.093108	0.0434	-0.085605	-0.0076998	-3.95E-05	6.89E-05	5.50E-16	-1.02E-15	7.19E-16	5.49E-16	-1.59E-16
S8C	-0.22016	-0.33702	-0.30873	0.68424	-0.0622	0.0090601	0.094492	-0.22726	-0.2565	-0.080867	-0.62524	0.50177	-0.0014018	0.0059241	0.013733	-4.88E-18	3.37E-16	-2.66E-16	-3.37E-17	-3.39E-17
C6C	0.55816	-0.29062	-0.35739	5.1382	0.92002	0.32553	2.1399	-0.55956	0.3631	-0.08529	1.3316	-0.67359	0.0018652	-0.00025344	-0.00064087	7.15E-17	8.76E-17	-2.36E-18	-1.99E-17	7.77E-18
E2C	-0.43114	-0.4122	-0.34623	-0.031315	-0.060063	-0.0082856	-0.02877	-0.20707	-0.32922	-0.14432	-0.35906	-0.068516	-0.015857	-0.0019416	0.00045513	-1.09E-16	8.76E-17	-8.56E-17	-1.99E-17	-2.00E-17
S9C	-0.3165	-0.49275	-0.48488	1.6594	-2.9401	-2.6468	-2.0348	2.3806	0.8805	0.23868	0.63691	-0.14722	0.00013055	1.15E-06	1.04E-06	-5.81E-16	3.21E-17	8.16E-16	-4.36E-16	-1.31E-16
B2H	-0.17803	-0.31351	-0.29242	0.67291	-0.11052	-0.00032246	0.017059	-0.20861	-0.26607	-0.059302	-0.82052	0.75554	-0.0051679	-0.0080932	-0.006871	1.69E-16	-1.34E-16	1.92E-16	6.34E-17	3.55E-17
C2H	0.059767	-0.22913	-0.25275	1.378	0.040916	0.083044	-0.081119	-0.095749	-0.13304	0.042157	-1.2209	1.5421	0.013414	0.0012246	0.0090066	3.07E-16	1.15E-16	-1.62E-17	7.90E-18	3.55E-17
E3N	-0.047069	-0.26274	-0.26494	1.0449	-0.1346	0.0043646	0.045344	-0.21048	-0.23225	-0.015614	-1.0535	1.1766	0.00081625	-0.010294	-0.0091864	2.80E-16	-2.45E-16	3.03E-16	9.12E-17	6.33E-17
D1N	-0.27167	-0.57204	-0.53822	0.38876	3.6922	1.4167	-2.8166	2.0321	1.001	0.23949	0.29885	0.014188	0.0016432	-0.00010751	-0.00065526	1.59E-17	-2.45E-16	-3.08E-16	-3.37E-17	2.16E-17
E1H	-0.51977	-0.44797	-0.36497	-0.3154	-0.045314	-0.012458	-0.05764	-0.2022	-0.35624	-0.17563	-0.19955	-0.36544	-0.024578	-0.0092942	-0.011442	-1.30E-16	-1.34E-16	1.09E-16	7.90E-18	-6.11E-18
S2N	-0.5091	-0.44441	-0.36526	-0.25782	0.01457	0.012469	-0.10384	-0.16555	-0.32802	-0.16245	-0.22423	-0.30151	-0.017768	0.0018275	0.0055531	-2.20E-16	2.26E-16	-2.38E-16	-4.76E-17	-4.77E-17
S5N	-0.44975	-0.42067	-0.35166	-0.05181	-0.047988	-0.0065344	-0.013295	-0.21137	-0.32913	-0.1518	-0.30132	-0.15092	-0.014774	0.0025564	0.0070727	-1.64E-16	2.54E-16	-2.38E-16	-4.76E-17	-4.77E-17
S3N	-0.51798	-0.44717	-0.36623	-0.28561	-0.00088676	0.0055943	-0.092615	-0.17563	-0.33659	-0.16736	-0.21036	-0.33205	-0.018847	0.00081762	0.0039617	-2.20E-16	1.99E-16	-2.11E-16	-4.76E-17	-4.77E-17
S6H	-0.11973	-1.9117	9.1665	-0.076533	0.019745	-0.0003625	0.0051993	0.064009	0.11582	0.042712	0.091458	-0.0032111	-0.00016872	2.37E-06	3.14E-06	3.68E-17	1.92E-16	-1.41E-16	8.82E-16	-2.35E-16
S7H	-0.048224	-0.42971	-0.40321	-0.52533	-0.14225	-0.040802	-0.21605	-0.88484	0.57618	0.095727	-0.0044543	-0.25172	0.41043	0.00035756	-0.00075645	-8.12E-17	-3.29E-16	1.15E-17	6.34E-17	-6.11E-18
B1N	-0.50874	-0.44171	-0.36183	-0.26637	-0.04972	-0.012159	-0.054367	-0.20389	-0.35148	-0.16963	-0.23218	-0.30777	-0.02028	-0.0025349	-0.001024	-1.92E-16	8.76E-17	-9.95E-17	-1.99E-17	-3.39E-17
C3N	-0.77827	1.0352	-0.2073	-0.61108	0.051976	-0.030325	-0.25333	-0.45566	-2.1026	3.3641	1.7833	0.61894	0.0001929	-6.20E-09	-1.57E-07	-5.53E-16	3.37E-16	-3.63E-16	2.58E-16	3.27E-16
