# Supplementary material for: Growth and fatty acid characterization of microalgae isolated from municipal waste-treatment systems and the potential role of algal-associated bacteria in feedstock production
Source: PeerJ. 2016 Mar 7;4:e1780. doi: 10.7717/peerj.1780 (PMC4793327; doi:10.7717/peerj.1780)
Supplement: Supplemental Information 6 [file peerj-04-1780-s006.txt]

Strain ID	Replicate	Photo(ng/cell)	GLU(ng/cell)	ACE(ng/cell)
B1N	1	7.108578284	62.20657277	5.061777601
B1N	2	7.618476305	62.91079812	5.061777601
B1N	3	7.73845231	62.67605634	5.041849342
B1N*	1	21.6108453	45.63758389	14.80086114
B1N*	2	22.08931419	46.1409396	15.12378902
B1N*	3	22.72727273	45.97315436	14.80086114
C3N	1	298.4496124	258.4586466	169.8113208
C3N	2	320.4134367	266.9172932	173.5849057
C3N	3	334.625323	262.2180451	169.8113208
C3N*	1	748.5549133	552.1472393	724.8677249
C3N*	2	780.3468208	582.8220859	722.2222222
C3N*	3	797.6878613	560.3271984	695.7671958
D1N	1	31.7577548	5.743413023	5.727324586
D1N	2	35.3028065	5.695551248	5.658870508
D1N	3	35.45051699	5.815205686	5.385054193
D1N*	1	25.14092446	5.180778434	4.876574307
D1N*	2	25.93010147	5.202730885	4.755667506
D1N*	3	25.59188275	5.268588238	4.876574307
S2N	1	43.09701493	44.06839415	34.95065789
S2N	2	45.89552239	44.4209413	35.0877193
S2N	3	47.76119403	44.59721488	33.44298246
S2N*	1	57.36961451	30.3668403	26.53684612
S2N*	2	59.63718821	30.25601241	26.72775869
S2N*	3	61.67800454	30.81015183	25.86865216
S3N	1	67.06766917	43.16675622	19.38890985
S3N	2	70.97744361	44.59967759	18.86080724
S3N	3	73.38345865	43.70410174	18.40814787
S3N*	1	49.45812808	35.36549275	12.44019139
S3N*	2	49.26108374	35.95738384	12.74238227
S3N*	3	48.66995074	37.88102989	12.64165198
S5N	1	34.13857949	33.92444102	15.23033532
S5N	2	36.45305945	34.4384477	15.10498276
S5N	3	38.76753942	35.59496273	14.41554372
S5N*	1	61.47638263	40.20100503	15.68188183
S5N*	2	64.08734868	41.49318019	15.56986838
S5N*	3	67.88511749	40.7753051	16.01792215
S7H	1	63.50440643	53.35456898	51.79827991
S7H	2	66.09642302	53.75273741	51.79827991
S7H	3	68.94764126	52.75731634	50.43002346
S7H*	1	803.4682081	155.8694593	76.84753253
S7H*	2	872.8323699	153.9210911	77.58409035
S7H*	3	210.0488486	151.4856308	74.3923398
