# Supplementary material for: Growth and fatty acid characterization of microalgae isolated from municipal waste-treatment systems and the potential role of algal-associated bacteria in feedstock production
Source: PeerJ. 2016 Mar 7;4:e1780. doi: 10.7717/peerj.1780 (PMC4793327; doi:10.7717/peerj.1780)
Supplement: Supplemental Information 7 [file peerj-04-1780-s007.txt]

Strain ID	C 17	C 19:1 (cis)	C 19:2	C23	C 23:1	C 25
S1B*	0	0	0	100	0	0
D1N*	0	0	0	0	0	0
S2N*	0	0	0	100	0	0
S3N*	0	0	0	0	0	100
S2N	0	0	0	100	0	0
S6H	86.4237753	7.347556813	6.228667883	0	0	0
S5N	100	0	0	0	0	0
B1N	78.91168223	13.71033575	7.377982021	0	0	0
C3N	45.73015308	54.26984692	0	0	0	0
E1H	66.34369402	33.65630598	0	0	0	0
S7H	0	0	0	0	100	0
M1H	0	0	0	0	0	0
S4N	57.44074085	28.7495017	0	13.80975744	0	0
C4C	100	0	0	0	0	0
C6C	100	0	0	0	0	0
B2H	0	0	0	0	100	0
C2H	100	0	0	0	0	0
