# Supplementary material for: Growth and fatty acid characterization of microalgae isolated from municipal waste-treatment systems and the potential role of algal-associated bacteria in feedstock production
Source: PeerJ. 2016 Mar 7;4:e1780. doi: 10.7717/peerj.1780 (PMC4793327; doi:10.7717/peerj.1780)
Supplement: Supplemental Information 8 [file peerj-04-1780-s008.txt]

Strain ID	C 17	C 19:1 (cis)	C 19:2	C21	C23	C 23:1	C 25
C1U*	100	0	0	0	0	0	0
S1B*	88.89167778	11.10832222	0	0	0	0	0
D1N*	56.26903468	22.24255068	17.82929305	0	0	0	3.659121588
S3N*	90.30750894	0	0	9.692491061	0	0	0
S3N	100	0	0	0	0	0	0
S6H	100	0	0	0	0	0	0
S5N	76.93789339	23.06210661	0	0	0	0	0
B1N	100	0	0	0	0	0	0
C3N	69.03435877	30.96564123	0	0	0	0	0
E1H	60.98861938	33.34176342	0	0	5.669617197	0	0
S7H	0	0	0	0	0	0	0
M1H	0	0	0	0	100	0	0
S4N	100	0	0	0	0	0	0
C4C	67.15083132	23.63600954	9.213159143	0	0	0	0
C5C	100	0	0	0	0	0	0
S8C	100	0	0	0	0	0	0
C6C	94.59354242	0	0	0	0	5.406457578	0
E2C	100	0	0	0	0	0	0
B2H	100	0	0	0	0	0	0
C2H	64.10754324	35.89245676	0	0	0	0	0
E3N	58.91443444	0	0	41.08556556	0	0	0
