# Supplementary material for: Growth and fatty acid characterization of microalgae isolated from municipal waste-treatment systems and the potential role of algal-associated bacteria in feedstock production
Source: PeerJ. 2016 Mar 7;4:e1780. doi: 10.7717/peerj.1780 (PMC4793327; doi:10.7717/peerj.1780)
Supplement: Supplemental Information 9 [file peerj-04-1780-s009.txt]

Strain ID	C11	C13	C 14	C15	C16	C 17	C18	C 19	C 19:1 (cis)	C19:1 (trans)	C 19:2	C21	C23	C 23:1
C1U*	0	0	0	0	0	45.86017668	0	0	42.7703795	0	11.36944381	0	0	0
D1N*	0	9.674732099	0	0	0	46.50259217	0	0	28.64866556	0	15.17401018	0	0	0
S2N*	0	0	0	0	0	71.38394252	0	0	0	0	0	0	28.61605748	0
S6H*	50.65949778	3.17944799	26.21842955	0	0	19.48319755	0	0	0	0	0	0.459427126	0	0
S5N*	0	0	0	0	0	0	0	0	0	0	0	0	0	100
C3N*	0	0	0	0	0	100	0	0	0	0	0	0	0	0
D1N	0	0	0	0	0	51.30717684	0	0	33.19032835	0	15.5024948	0	0	0
S3N	0	0	0	0	0	93.24174268	0	0	0	0	6.758257318	0	0	0
S6H	0	0.057792358	0	1.088659243	0	58.82883345	0	3.080879819	33.95714253	0	2.923462602	0.063229998	0	0
S5N	0	0	0	0	0	85.6093836	0	0	14.3906164	0	0	0	0	0
B1N	0	0	0	0	0	58.93222965	0	0	36.20525705	0	4.862513298	0	0	0
C3N	0	0	0	0	0	100	0	0	0	0	0	0	0	0
E1H	0	0	0	0	0	47.90716423	0	0	47.52352566	0	4.569310106	0	0	0
M1H	0	0	0	0	0	100	0	0	0	0	0	0	0	0
S4N	0	0	0	0	0	0	0	0	0	0	0	0	100	0
C4C	0	0	0	0	0	44.55357821	0	0	43.54099689	0	11.9054249	0	0	0
C5C	0	0	0	0	0	0	0	0	0	100	0	0	0	0
S8C	0	0	0	0	0	100	0	0	0	0	0	0	0	0
C6C	0	0	0	0	0	79.70463764	0	0	20.29536236	0	0	0	0	0
E2C	0	0	0	0	0	100	0	0	0	0	0	0	0	0
S9C	0	0	0	0	3.73063055	61.51417236	19.62193784	0	15.13325925	0	0	0	0	0
B2H	0	9.221334616	0	0	0	79.97142422	0	0	10.80724116	0	0	0	0	0
E3N	0	0	0	0	0	100	0	0	0	0	0	0	0	0
